# Supplementary material for: Integrative machine learning and multi-omics framework identifies shared biomarkers for rheumatoid arthritis and ulcerative colitis
Source: PLoS One. 2025 Nov 10;20(11):e0336243. doi: 10.1371/journal.pone.0336243 (PMC12599921; doi:10.1371/journal.pone.0336243)
Supplement: S1 Table — (XLSX) [file pone.0336243.s005.xlsx]

## Sheet: RA model.metrics
Model	Sensitivity	Specificity	PosPredValue	NegPredValue	Precision	Recall	F1	Accuracy	Kappa
SVM	0.176470588235294	0.96551724137931	0.75	0.666666666666667	0.75	0.176470588235294	0.285714285714286	0.673913043478261	0.168674698795181
glmBoost+SVM	0.117647058823529	0.96551724137931	0.666666666666667	0.651162790697674	0.666666666666667	0.117647058823529	0.2	0.652173913043478	0.100244498777506
Ridge	0.176470588235294	0.96551724137931	0.75	0.666666666666667	0.75	0.176470588235294	0.285714285714286	0.673913043478261	0.168674698795181
Lasso+SVM	0.176470588235294	0.96551724137931	0.75	0.666666666666667	0.75	0.176470588235294	0.285714285714286	0.673913043478261	0.168674698795181
glmBoost+Ridge	0.176470588235294	0.96551724137931	0.75	0.666666666666667	0.75	0.176470588235294	0.285714285714286	0.673913043478261	0.168674698795181
Enet[alpha=0.1]	0.176470588235294	0.96551724137931	0.75	0.666666666666667	0.75	0.176470588235294	0.285714285714286	0.673913043478261	0.168674698795181
glmBoost+Enet[alpha=0.1]	0.176470588235294	0.96551724137931	0.75	0.666666666666667	0.75	0.176470588235294	0.285714285714286	0.673913043478261	0.168674698795181
Enet[alpha=0.2]	0.0588235294117647	0.96551724137931	0.5	0.636363636363636	0.5	0.0588235294117647	0.105263157894737	0.630434782608696	0.029776674937965
Enet[alpha=0.3]	0.0588235294117647	0.96551724137931	0.5	0.636363636363636	0.5	0.0588235294117647	0.105263157894737	0.630434782608696	0.029776674937965
glmBoost+Enet[alpha=0.3]	0.176470588235294	0.96551724137931	0.75	0.666666666666667	0.75	0.176470588235294	0.285714285714286	0.673913043478261	0.168674698795181
glmBoost+Enet[alpha=0.2]	0.176470588235294	0.96551724137931	0.75	0.666666666666667	0.75	0.176470588235294	0.285714285714286	0.673913043478261	0.168674698795181
glmBoost+Enet[alpha=0.4]	0.176470588235294	0.96551724137931	0.75	0.666666666666667	0.75	0.176470588235294	0.285714285714286	0.673913043478261	0.168674698795181
Lasso+glmBoost	0.117647058823529	0.96551724137931	0.666666666666667	0.651162790697674	0.666666666666667	0.117647058823529	0.2	0.652173913043478	0.100244498777506
glmBoost	0.117647058823529	0.96551724137931	0.666666666666667	0.651162790697674	0.666666666666667	0.117647058823529	0.2	0.652173913043478	0.100244498777506
glmBoost+Enet[alpha=0.5]	0.176470588235294	0.96551724137931	0.75	0.666666666666667	0.75	0.176470588235294	0.285714285714286	0.673913043478261	0.168674698795181
glmBoost+Enet[alpha=0.6]	0.176470588235294	0.96551724137931	0.75	0.666666666666667	0.75	0.176470588235294	0.285714285714286	0.673913043478261	0.168674698795181
glmBoost+Enet[alpha=0.7]	0.176470588235294	0.96551724137931	0.75	0.666666666666667	0.75	0.176470588235294	0.285714285714286	0.673913043478261	0.168674698795181
glmBoost+Enet[alpha=0.8]	0.176470588235294	0.96551724137931	0.75	0.666666666666667	0.75	0.176470588235294	0.285714285714286	0.673913043478261	0.168674698795181
Enet[alpha=0.8]	0.0588235294117647	0.96551724137931	0.5	0.636363636363636	0.5	0.0588235294117647	0.105263157894737	0.630434782608696	0.029776674937965
Enet[alpha=0.9]	0.0588235294117647	0.96551724137931	0.5	0.636363636363636	0.5	0.0588235294117647	0.105263157894737	0.630434782608696	0.029776674937965
glmBoost+Enet[alpha=0.9]	0.176470588235294	0.96551724137931	0.75	0.666666666666667	0.75	0.176470588235294	0.285714285714286	0.673913043478261	0.168674698795181
glmBoost+Lasso	0.176470588235294	0.96551724137931	0.75	0.666666666666667	0.75	0.176470588235294	0.285714285714286	0.673913043478261	0.168674698795181
Lasso+plsRglm	0.588235294117647	0.931034482758621	0.833333333333333	0.794117647058823	0.833333333333333	0.588235294117647	0.689655172413793	0.804347826086957	0.552915766738661
glmBoost+plsRglm	0.411764705882353	0.96551724137931	0.875	0.736842105263158	0.875	0.411764705882353	0.56	0.760869565217391	0.42369020501139
glmBoost+Stepglm[forward]	0.235294117647059	0.96551724137931	0.8	0.682926829268293	0.8	0.235294117647059	0.363636363636364	0.695652173913043	0.235154394299287
Lasso+Stepglm[forward]	0.411764705882353	0.96551724137931	0.875	0.736842105263158	0.875	0.411764705882353	0.56	0.760869565217391	0.42369020501139
RF+SVM	0.117647058823529	0.96551724137931	0.666666666666667	0.651162790697674	0.666666666666667	0.117647058823529	0.2	0.652173913043478	0.100244498777506
Stepglm[forward]	0.235294117647059	0.96551724137931	0.8	0.682926829268293	0.8	0.235294117647059	0.363636363636364	0.695652173913043	0.235154394299287
plsRglm	0.470588235294118	0.896551724137931	0.727272727272727	0.742857142857143	0.727272727272727	0.470588235294118	0.571428571428571	0.739130434782609	0.396061269146608
RF+Ridge	0.235294117647059	0.96551724137931	0.8	0.682926829268293	0.8	0.235294117647059	0.363636363636364	0.695652173913043	0.235154394299287
RF+Enet[alpha=0.1]	0.176470588235294	0.96551724137931	0.75	0.666666666666667	0.75	0.176470588235294	0.285714285714286	0.673913043478261	0.168674698795181
RF+plsRglm	0.470588235294118	0.931034482758621	0.8	0.75	0.8	0.470588235294118	0.592592592592593	0.760869565217391	0.439024390243902
RF+Stepglm[forward]	0.235294117647059	0.96551724137931	0.8	0.682926829268293	0.8	0.235294117647059	0.363636363636364	0.695652173913043	0.235154394299287
RF+Enet[alpha=0.2]	0.176470588235294	0.96551724137931	0.75	0.666666666666667	0.75	0.176470588235294	0.285714285714286	0.673913043478261	0.168674698795181
RF+Enet[alpha=0.3]	0.176470588235294	0.96551724137931	0.75	0.666666666666667	0.75	0.176470588235294	0.285714285714286	0.673913043478261	0.168674698795181
RF+Enet[alpha=0.6]	0.117647058823529	0.96551724137931	0.666666666666667	0.651162790697674	0.666666666666667	0.117647058823529	0.2	0.652173913043478	0.100244498777506
RF+Enet[alpha=0.7]	0.117647058823529	0.96551724137931	0.666666666666667	0.651162790697674	0.666666666666667	0.117647058823529	0.2	0.652173913043478	0.100244498777506
RF+Enet[alpha=0.5]	0.117647058823529	0.96551724137931	0.666666666666667	0.651162790697674	0.666666666666667	0.117647058823529	0.2	0.652173913043478	0.100244498777506
RF+glmBoost	0.176470588235294	0.96551724137931	0.75	0.666666666666667	0.75	0.176470588235294	0.285714285714286	0.673913043478261	0.168674698795181
RF+Enet[alpha=0.9]	0.117647058823529	0.96551724137931	0.666666666666667	0.651162790697674	0.666666666666667	0.117647058823529	0.2	0.652173913043478	0.100244498777506
RF+Enet[alpha=0.4]	0.176470588235294	0.96551724137931	0.75	0.666666666666667	0.75	0.176470588235294	0.285714285714286	0.673913043478261	0.168674698795181
RF+Enet[alpha=0.8]	0.176470588235294	0.96551724137931	0.75	0.666666666666667	0.75	0.176470588235294	0.285714285714286	0.673913043478261	0.168674698795181
glmBoost+GBM	0.470588235294118	0.862068965517241	0.666666666666667	0.735294117647059	0.666666666666667	0.470588235294118	0.551724137931034	0.717391304347826	0.354211663066955
glmBoost+RF	0.176470588235294	0.96551724137931	0.75	0.666666666666667	0.75	0.176470588235294	0.285714285714286	0.673913043478261	0.168674698795181
RF	0.117647058823529	0.96551724137931	0.666666666666667	0.651162790697674	0.666666666666667	0.117647058823529	0.2	0.652173913043478	0.100244498777506
Lasso+GBM	0.470588235294118	0.862068965517241	0.666666666666667	0.735294117647059	0.666666666666667	0.470588235294118	0.551724137931034	0.717391304347826	0.354211663066955
RF+GBM	0.529411764705882	0.862068965517241	0.692307692307692	0.757575757575758	0.692307692307692	0.529411764705882	0.6	0.739130434782609	0.411513859275053
GBM	0.352941176470588	0.96551724137931	0.857142857142857	0.717948717948718	0.857142857142857	0.352941176470588	0.5	0.739130434782609	0.362586605080831
Lasso+RF	0.235294117647059	0.931034482758621	0.666666666666667	0.675	0.666666666666667	0.235294117647059	0.347826086956522	0.673913043478261	0.192037470725995
LDA	0.411764705882353	0.96551724137931	0.875	0.736842105263158	0.875	0.411764705882353	0.56	0.760869565217391	0.42369020501139
glmBoost+LDA	0.176470588235294	0.96551724137931	0.75	0.666666666666667	0.75	0.176470588235294	0.285714285714286	0.673913043478261	0.168674698795181
RF+LDA	0.176470588235294	0.96551724137931	0.75	0.666666666666667	0.75	0.176470588235294	0.285714285714286	0.673913043478261	0.168674698795181
Lasso+LDA	0.529411764705882	0.96551724137931	0.9	0.777777777777778	0.9	0.529411764705882	0.666666666666667	0.804347826086957	0.541019955654102
XGBoost	0.647058823529412	0.689655172413793	0.55	0.769230769230769	0.55	0.647058823529412	0.594594594594595	0.673913043478261	0.324853228962818
Lasso+XGBoost	0.647058823529412	0.689655172413793	0.55	0.769230769230769	0.55	0.647058823529412	0.594594594594595	0.673913043478261	0.324853228962818
glmBoost+XGBoost	0.411764705882353	0.896551724137931	0.7	0.722222222222222	0.7	0.411764705882353	0.518518518518518	0.717391304347826	0.337028824833703
RF+XGBoost	0.647058823529412	0.689655172413793	0.55	0.769230769230769	0.55	0.647058823529412	0.594594594594595	0.673913043478261	0.324853228962818
NaiveBayes	0.352941176470588	0.96551724137931	0.857142857142857	0.717948717948718	0.857142857142857	0.352941176470588	0.5	0.739130434782609	0.362586605080831
Lasso+NaiveBayes	0.529411764705882	0.896551724137931	0.75	0.764705882352941	0.75	0.529411764705882	0.620689655172414	0.760869565217391	0.453563714902808
glmBoost+NaiveBayes	0.294117647058824	0.931034482758621	0.714285714285714	0.692307692307692	0.714285714285714	0.294117647058824	0.416666666666667	0.695652173913043	0.25635103926097
RF+NaiveBayes	0.294117647058824	0.931034482758621	0.714285714285714	0.692307692307692	0.714285714285714	0.294117647058824	0.416666666666667	0.695652173913043	0.25635103926097

## Sheet: UC model.metrics
Model	Sensitivity	Specificity	PosPredValue	NegPredValue	Precision	Recall	F1	Accuracy	Kappa
Lasso+Stepglm[both]	0.968253968253968	0.725663716814159	0.66304347826087	0.976190476190476	0.66304347826087	0.968253968253968	0.787096774193548	0.8125	0.629780724120347
SVM	0.746031746031746	0.920353982300885	0.839285714285714	0.866666666666667	0.839285714285714	0.746031746031746	0.789915966386555	0.857954545454545	0.683179723502304
glmBoost+SVM	0.841269841269841	0.867256637168142	0.779411764705882	0.907407407407407	0.779411764705882	0.841269841269841	0.809160305343511	0.857954545454545	0.696300386526781
Ridge	0.333333333333333	0.964601769911504	0.84	0.721854304635762	0.84	0.333333333333333	0.477272727272727	0.738636363636364	0.343815853460853
Lasso+SVM	0.841269841269841	0.867256637168142	0.779411764705882	0.907407407407407	0.779411764705882	0.841269841269841	0.809160305343511	0.857954545454545	0.696300386526781
glmBoost+Ridge	0.793650793650794	0.902654867256637	0.819672131147541	0.88695652173913	0.819672131147541	0.793650793650794	0.806451612903226	0.863636363636364	0.701230725703777
Enet[alpha=0.1]	0.333333333333333	0.964601769911504	0.84	0.721854304635762	0.84	0.333333333333333	0.477272727272727	0.738636363636364	0.343815853460853
glmBoost+Enet[alpha=0.1]	0.80952380952381	0.893805309734513	0.809523809523809	0.893805309734513	0.80952380952381	0.80952380952381	0.80952380952381	0.863636363636364	0.703329119258323
Enet[alpha=0.2]	0.349206349206349	0.964601769911504	0.846153846153846	0.726666666666667	0.846153846153846	0.349206349206349	0.49438202247191	0.744318181818182	0.360671617694543
Enet[alpha=0.3]	0.317460317460317	0.973451327433628	0.869565217391304	0.718954248366013	0.869565217391304	0.317460317460317	0.465116279069767	0.738636363636364	0.33845399575094
glmBoost+Enet[alpha=0.3]	0.857142857142857	0.867256637168142	0.782608695652174	0.91588785046729	0.782608695652174	0.857142857142857	0.818181818181818	0.863636363636364	0.709451093685514
glmBoost+Enet[alpha=0.2]	0.857142857142857	0.884955752212389	0.805970149253731	0.91743119266055	0.805970149253731	0.857142857142857	0.830769230769231	0.875	0.731818811469733
Enet[alpha=0.4]	0.365079365079365	0.964601769911504	0.851851851851852	0.731543624161074	0.851851851851852	0.365079365079365	0.511111111111111	0.75	0.377391863643673
glmBoost+Enet[alpha=0.4]	0.904761904761905	0.849557522123894	0.77027027027027	0.941176470588235	0.77027027027027	0.904761904761905	0.832116788321168	0.869318181818182	0.726264538815255
Lasso+glmBoost	0.920634920634921	0.823008849557522	0.743589743589744	0.948979591836735	0.743589743589744	0.920634920634921	0.822695035460993	0.857954545454545	0.70643181211636
Enet[alpha=0.5]	0.380952380952381	0.964601769911504	0.857142857142857	0.736486486486487	0.857142857142857	0.380952380952381	0.527472527472527	0.755681818181818	0.393978219090327
glmBoost	0.492063492063492	0.938053097345133	0.815789473684211	0.768115942028985	0.815789473684211	0.492063492063492	0.613861386138614	0.778409090909091	0.471512165075454
glmBoost+Enet[alpha=0.5]	0.904761904761905	0.849557522123894	0.77027027027027	0.941176470588235	0.77027027027027	0.904761904761905	0.832116788321168	0.869318181818182	0.726264538815255
Enet[alpha=0.6]	0.349206349206349	0.964601769911504	0.846153846153846	0.726666666666667	0.846153846153846	0.349206349206349	0.49438202247191	0.744318181818182	0.360671617694543
glmBoost+Enet[alpha=0.6]	0.904761904761905	0.867256637168142	0.791666666666667	0.942307692307692	0.791666666666667	0.904761904761905	0.844444444444444	0.880681818181818	0.748366013071895
glmBoost+Enet[alpha=0.7]	0.904761904761905	0.867256637168142	0.791666666666667	0.942307692307692	0.791666666666667	0.904761904761905	0.844444444444444	0.880681818181818	0.748366013071895
glmBoost+Enet[alpha=0.8]	0.80952380952381	0.893805309734513	0.809523809523809	0.893805309734513	0.80952380952381	0.80952380952381	0.80952380952381	0.863636363636364	0.703329119258323
Enet[alpha=0.8]	0.603174603174603	0.920353982300885	0.808510638297872	0.806201550387597	0.808510638297872	0.603174603174603	0.690909090909091	0.806818181818182	0.554695639232028
Enet[alpha=0.9]	0.428571428571429	0.955752212389381	0.84375	0.75	0.84375	0.428571428571429	0.568421052631579	0.767045454545455	0.431273644388399
Lasso	0.492063492063492	0.929203539823009	0.794871794871795	0.766423357664234	0.794871794871795	0.492063492063492	0.607843137254902	0.772727272727273	0.460039883417702
Enet[alpha=0.7]	0.666666666666667	0.920353982300885	0.823529411764706	0.832	0.823529411764706	0.666666666666667	0.736842105263158	0.829545454545455	0.612846458424989
glmBoost+Enet[alpha=0.9]	0.920634920634921	0.823008849557522	0.743589743589744	0.948979591836735	0.743589743589744	0.920634920634921	0.822695035460993	0.857954545454545	0.70643181211636
glmBoost+Lasso	0.952380952380952	0.79646017699115	0.72289156626506	0.967741935483871	0.72289156626506	0.952380952380952	0.821917808219178	0.852272727272727	0.69969812311327
glmBoost+Stepglm[forward]	0.952380952380952	0.752212389380531	0.681818181818182	0.965909090909091	0.681818181818182	0.952380952380952	0.794701986754967	0.823863636363636	0.647727272727273
Lasso+Stepglm[forward]	0.952380952380952	0.752212389380531	0.681818181818182	0.965909090909091	0.681818181818182	0.952380952380952	0.794701986754967	0.823863636363636	0.647727272727273
RF+SVM	0.507936507936508	0.946902654867257	0.842105263157895	0.77536231884058	0.842105263157895	0.507936507936508	0.633663366336634	0.789772727272727	0.498614105327995
Stepglm[forward]	0.984126984126984	0.716814159292035	0.659574468085106	0.98780487804878	0.659574468085106	0.984126984126984	0.789808917197452	0.8125	0.632125665062072
RF+Ridge	0.603174603174603	0.920353982300885	0.808510638297872	0.806201550387597	0.808510638297872	0.603174603174603	0.690909090909091	0.806818181818182	0.554695639232028
RF+Enet[alpha=0.1]	0.634920634920635	0.920353982300885	0.816326530612245	0.818897637795276	0.816326530612245	0.634920634920635	0.714285714285714	0.818181818181818	0.583985817698331
RF+Stepglm[forward]	0.952380952380952	0.743362831858407	0.674157303370786	0.96551724137931	0.674157303370786	0.952380952380952	0.789473684210526	0.818181818181818	0.637533788132321
RF+Enet[alpha=0.2]	0.80952380952381	0.893805309734513	0.809523809523809	0.893805309734513	0.80952380952381	0.80952380952381	0.80952380952381	0.863636363636364	0.703329119258323
RF+Enet[alpha=0.3]	0.825396825396825	0.893805309734513	0.8125	0.901785714285714	0.8125	0.825396825396825	0.818897637795276	0.869318181818182	0.716685330347144
RF+Enet[alpha=0.6]	0.761904761904762	0.911504424778761	0.827586206896552	0.872881355932203	0.827586206896552	0.761904761904762	0.793388429752066	0.857954545454545	0.685444666857306
RF+Lasso	0.904761904761905	0.849557522123894	0.77027027027027	0.941176470588235	0.77027027027027	0.904761904761905	0.832116788321168	0.869318181818182	0.726264538815255
RF+Enet[alpha=0.7]	0.873015873015873	0.867256637168142	0.785714285714286	0.924528301886792	0.785714285714286	0.873015873015873	0.827067669172932	0.869318181818182	0.722511653413765
RF+Enet[alpha=0.5]	0.904761904761905	0.849557522123894	0.77027027027027	0.941176470588235	0.77027027027027	0.904761904761905	0.832116788321168	0.869318181818182	0.726264538815255
RF+glmBoost	0.920634920634921	0.84070796460177	0.763157894736842	0.95	0.763157894736842	0.920634920634921	0.834532374100719	0.869318181818182	0.728103170338528
RF+Enet[alpha=0.9]	0.920634920634921	0.831858407079646	0.753246753246753	0.949494949494949	0.753246753246753	0.920634920634921	0.828571428571429	0.863636363636364	0.717231222385862
RF+Enet[alpha=0.4]	0.777777777777778	0.893805309734513	0.80327868852459	0.878260869565217	0.80327868852459	0.777777777777778	0.790322580645161	0.852272727272727	0.676333286179092
RF+Enet[alpha=0.8]	0.904761904761905	0.849557522123894	0.77027027027027	0.941176470588235	0.77027027027027	0.904761904761905	0.832116788321168	0.869318181818182	0.726264538815255
RF+Stepglm[both]	0.968253968253968	0.725663716814159	0.66304347826087	0.976190476190476	0.66304347826087	0.968253968253968	0.787096774193548	0.8125	0.629780724120347
RF+Stepglm[backward]	0.968253968253968	0.725663716814159	0.66304347826087	0.976190476190476	0.66304347826087	0.968253968253968	0.787096774193548	0.8125	0.629780724120347
Stepglm[both]+Ridge	0.825396825396825	0.893805309734513	0.8125	0.901785714285714	0.8125	0.825396825396825	0.818897637795276	0.869318181818182	0.716685330347144
Stepglm[backward]+Ridge	0.825396825396825	0.884955752212389	0.8	0.900900900900901	0.8	0.825396825396825	0.8125	0.863636363636364	0.705398242432696
Stepglm[both]+Enet[alpha=0.9]	0.952380952380952	0.79646017699115	0.72289156626506	0.967741935483871	0.72289156626506	0.952380952380952	0.821917808219178	0.852272727272727	0.69969812311327
Stepglm[backward]+Enet[alpha=0.9]	0.952380952380952	0.805309734513274	0.731707317073171	0.968085106382979	0.731707317073171	0.952380952380952	0.827586206896552	0.857954545454545	0.710297603371082
Stepglm[both]+Enet[alpha=0.1]	0.888888888888889	0.867256637168142	0.788732394366197	0.933333333333333	0.788732394366197	0.888888888888889	0.835820895522388	0.875	0.735482989479437
Stepglm[backward]+Enet[alpha=0.1]	0.888888888888889	0.867256637168142	0.788732394366197	0.933333333333333	0.788732394366197	0.888888888888889	0.835820895522388	0.875	0.735482989479437
Stepglm[both]+Enet[alpha=0.8]	0.968253968253968	0.761061946902655	0.693181818181818	0.977272727272727	0.693181818181818	0.968253968253968	0.80794701986755	0.835227272727273	0.670454545454545
Stepglm[backward]+Enet[alpha=0.8]	0.952380952380952	0.79646017699115	0.72289156626506	0.967741935483871	0.72289156626506	0.952380952380952	0.821917808219178	0.852272727272727	0.69969812311327
Stepglm[both]+Enet[alpha=0.2]	0.888888888888889	0.867256637168142	0.788732394366197	0.933333333333333	0.788732394366197	0.888888888888889	0.835820895522388	0.875	0.735482989479437
Stepglm[backward]+Enet[alpha=0.2]	0.904761904761905	0.84070796460177	0.76	0.940594059405941	0.76	0.904761904761905	0.826086956521739	0.863636363636364	0.715325515568136
Stepglm[both]+Lasso	0.952380952380952	0.79646017699115	0.72289156626506	0.967741935483871	0.72289156626506	0.952380952380952	0.821917808219178	0.852272727272727	0.69969812311327
Stepglm[backward]+Lasso	0.968253968253968	0.769911504424779	0.701149425287356	0.97752808988764	0.701149425287356	0.968253968253968	0.813333333333333	0.840909090909091	0.680787666796217
Stepglm[both]+Enet[alpha=0.6]	0.952380952380952	0.823008849557522	0.75	0.96875	0.75	0.952380952380952	0.839160839160839	0.869318181818182	0.731707317073171
Stepglm[backward]+Enet[alpha=0.6]	0.952380952380952	0.79646017699115	0.72289156626506	0.967741935483871	0.72289156626506	0.952380952380952	0.821917808219178	0.852272727272727	0.69969812311327
glmBoost+GBM	0.428571428571429	0.955752212389381	0.84375	0.75	0.84375	0.428571428571429	0.568421052631579	0.767045454545455	0.431273644388399
Stepglm[both]+Enet[alpha=0.7]	0.952380952380952	0.814159292035398	0.740740740740741	0.968421052631579	0.740740740740741	0.952380952380952	0.833333333333333	0.863636363636364	0.720967102655569
Stepglm[backward]+Enet[alpha=0.7]	0.952380952380952	0.814159292035398	0.740740740740741	0.968421052631579	0.740740740740741	0.952380952380952	0.833333333333333	0.863636363636364	0.720967102655569
Lasso+Stepglm[backward]	0.968253968253968	0.725663716814159	0.66304347826087	0.976190476190476	0.66304347826087	0.968253968253968	0.787096774193548	0.8125	0.629780724120347
Stepglm[both]	0.968253968253968	0.725663716814159	0.66304347826087	0.976190476190476	0.66304347826087	0.968253968253968	0.787096774193548	0.8125	0.629780724120347
Stepglm[backward]	0.968253968253968	0.725663716814159	0.66304347826087	0.976190476190476	0.66304347826087	0.968253968253968	0.787096774193548	0.8125	0.629780724120347
glmBoost+Stepglm[both]	0.968253968253968	0.725663716814159	0.66304347826087	0.976190476190476	0.66304347826087	0.968253968253968	0.787096774193548	0.8125	0.629780724120347
glmBoost+Stepglm[backward]	0.968253968253968	0.725663716814159	0.66304347826087	0.976190476190476	0.66304347826087	0.968253968253968	0.787096774193548	0.8125	0.629780724120347
Stepglm[both]+Enet[alpha=0.4]	0.952380952380952	0.823008849557522	0.75	0.96875	0.75	0.952380952380952	0.839160839160839	0.869318181818182	0.731707317073171
Stepglm[backward]+Enet[alpha=0.4]	0.952380952380952	0.823008849557522	0.75	0.96875	0.75	0.952380952380952	0.839160839160839	0.869318181818182	0.731707317073171
Stepglm[both]+Enet[alpha=0.3]	0.936507936507937	0.823008849557522	0.746835443037975	0.958762886597938	0.746835443037975	0.936507936507937	0.830985915492958	0.863636363636364	0.719111583987232
Stepglm[backward]+Enet[alpha=0.3]	0.904761904761905	0.84070796460177	0.76	0.940594059405941	0.76	0.904761904761905	0.826086956521739	0.863636363636364	0.715325515568136
Stepglm[both]+glmBoost	0.952380952380952	0.805309734513274	0.731707317073171	0.968085106382979	0.731707317073171	0.952380952380952	0.827586206896552	0.857954545454545	0.710297603371082
Stepglm[backward]+glmBoost	0.952380952380952	0.814159292035398	0.740740740740741	0.968421052631579	0.740740740740741	0.952380952380952	0.833333333333333	0.863636363636364	0.720967102655569
Stepglm[both]+Enet[alpha=0.5]	0.952380952380952	0.823008849557522	0.75	0.96875	0.75	0.952380952380952	0.839160839160839	0.869318181818182	0.731707317073171
Stepglm[backward]+Enet[alpha=0.5]	0.952380952380952	0.823008849557522	0.75	0.96875	0.75	0.952380952380952	0.839160839160839	0.869318181818182	0.731707317073171
glmBoost+RF	0.396825396825397	0.964601769911504	0.862068965517241	0.741496598639456	0.862068965517241	0.396825396825397	0.543478260869565	0.761363636363636	0.410432285851013
RF	0.333333333333333	0.964601769911504	0.84	0.721854304635762	0.84	0.333333333333333	0.477272727272727	0.738636363636364	0.343815853460853
Lasso+GBM	0.396825396825397	0.964601769911504	0.862068965517241	0.741496598639456	0.862068965517241	0.396825396825397	0.543478260869565	0.761363636363636	0.410432285851013
RF+GBM	0.396825396825397	0.973451327433628	0.892857142857143	0.743243243243243	0.892857142857143	0.396825396825397	0.549450549450549	0.767045454545455	0.422165278667521
GBM	0.301587301587302	0.982300884955752	0.904761904761905	0.716129032258065	0.904761904761905	0.301587301587302	0.452380952380952	0.738636363636364	0.333003789751195
Stepglm[both]+SVM	0.920634920634921	0.769911504424779	0.69047619047619	0.945652173913044	0.69047619047619	0.920634920634921	0.789115646258503	0.823863636363636	0.643118785975929
Stepglm[backward]+SVM	0.920634920634921	0.769911504424779	0.69047619047619	0.945652173913044	0.69047619047619	0.920634920634921	0.789115646258503	0.823863636363636	0.643118785975929
Lasso+RF	0.380952380952381	0.964601769911504	0.857142857142857	0.736486486486487	0.857142857142857	0.380952380952381	0.527472527472527	0.755681818181818	0.393978219090327
Stepglm[both]+GBM	0.428571428571429	0.964601769911504	0.870967741935484	0.751724137931035	0.870967741935484	0.428571428571429	0.574468085106383	0.772727272727273	0.442949833834467
Stepglm[backward]+GBM	0.412698412698413	0.964601769911504	0.866666666666666	0.746575342465753	0.866666666666667	0.412698412698413	0.559139784946237	0.767045454545455	0.426755640292342
Stepglm[both]+RF	0.444444444444444	0.973451327433628	0.903225806451613	0.758620689655172	0.903225806451613	0.444444444444444	0.595744680851064	0.784090909090909	0.470802342142744
LDA	0.984126984126984	0.672566371681416	0.626262626262626	0.987012987012987	0.626262626262626	0.984126984126984	0.765432098765432	0.784090909090909	0.582990397805213
glmBoost+LDA	0.952380952380952	0.761061946902655	0.689655172413793	0.966292134831461	0.689655172413793	0.952380952380952	0.8	0.829545454545455	0.65798678585309
RF+LDA	0.952380952380952	0.734513274336283	0.666666666666667	0.965116279069767	0.666666666666667	0.952380952380952	0.784313725490196	0.8125	0.627405696689761
Stepglm[both]+LDA	0.968253968253968	0.725663716814159	0.66304347826087	0.976190476190476	0.66304347826087	0.968253968253968	0.787096774193548	0.8125	0.629780724120347
Stepglm[backward]+LDA	0.968253968253968	0.725663716814159	0.66304347826087	0.976190476190476	0.66304347826087	0.968253968253968	0.787096774193548	0.8125	0.629780724120347
Lasso+LDA	0.952380952380952	0.761061946902655	0.689655172413793	0.966292134831461	0.689655172413793	0.952380952380952	0.8	0.829545454545455	0.65798678585309
Stepglm[backward]+RF	0.476190476190476	0.964601769911504	0.88235294117647	0.767605633802817	0.882352941176471	0.476190476190476	0.618556701030928	0.789772727272727	0.490772599311855
XGBoost	0.412698412698413	0.982300884955752	0.928571428571428	0.75	0.928571428571429	0.412698412698413	0.571428571428571	0.778409090909091	0.450352338244715
Lasso+XGBoost	0.412698412698413	0.982300884955752	0.928571428571428	0.75	0.928571428571429	0.412698412698413	0.571428571428571	0.778409090909091	0.450352338244715
glmBoost+XGBoost	0.412698412698413	0.982300884955752	0.928571428571428	0.75	0.928571428571429	0.412698412698413	0.571428571428571	0.778409090909091	0.450352338244715
RF+XGBoost	0.412698412698413	0.982300884955752	0.928571428571428	0.75	0.928571428571429	0.412698412698413	0.571428571428571	0.778409090909091	0.450352338244715
Stepglm[both]+XGBoost	0.412698412698413	0.982300884955752	0.928571428571428	0.75	0.928571428571429	0.412698412698413	0.571428571428571	0.778409090909091	0.450352338244715
Stepglm[backward]+XGBoost	0.412698412698413	0.982300884955752	0.928571428571428	0.75	0.928571428571429	0.412698412698413	0.571428571428571	0.778409090909091	0.450352338244715
NaiveBayes	0.888888888888889	0.823008849557522	0.736842105263158	0.93	0.736842105263158	0.888888888888889	0.805755395683453	0.846590909090909	0.680816765180011
Lasso+NaiveBayes	0.936507936507937	0.79646017699115	0.719512195121951	0.957446808510638	0.719512195121951	0.936507936507937	0.813793103448276	0.846590909090909	0.687121411640769
glmBoost+NaiveBayes	0.936507936507937	0.79646017699115	0.719512195121951	0.957446808510638	0.719512195121951	0.936507936507937	0.813793103448276	0.846590909090909	0.687121411640769
RF+NaiveBayes	0.555555555555556	0.920353982300885	0.795454545454546	0.787878787878788	0.795454545454545	0.555555555555556	0.654205607476636	0.789772727272727	0.509933774834437
Stepglm[both]+NaiveBayes	0.952380952380952	0.805309734513274	0.731707317073171	0.968085106382979	0.731707317073171	0.952380952380952	0.827586206896552	0.857954545454545	0.710297603371082
Stepglm[backward]+NaiveBayes	0.952380952380952	0.805309734513274	0.731707317073171	0.968085106382979	0.731707317073171	0.952380952380952	0.827586206896552	0.857954545454545	0.710297603371082
