# Supplementary material for: Integrative machine learning and multi-omics framework identifies shared biomarkers for rheumatoid arthritis and ulcerative colitis
Source: PLoS One. 2025 Nov 10;20(11):e0336243. doi: 10.1371/journal.pone.0336243 (PMC12599921; doi:10.1371/journal.pone.0336243)
Supplement: S2 Table — (XLSX) [file pone.0336243.s006.xlsx]

## Sheet: Sheet1
The Gene Primer Sequences
		Sequence (5' -> 3')
SELL	Forward Primer	CTGAAGGAACAAACTTAA CTGGGATTG
	Reverse Primer	GATAGAGGCTCACACTGA ATCACTTG
NPY1R	Forward Primer	TTCTCAGACTTGCTTGTTG CCATC
	Reverse Primer	GGATTCAACTTACACATC GCCTCAC
IDO1	Forward Primer	CATCTCACAGACCACAAG TCACAG
	Reverse Primer	TGGCAAGACCTTACGGAC ATCTC
DUOX2	Forward Primer	TCTCTGCTGCCTTCCCTTAGTG
	Reverse Primer	CTGCTTCCTTCTTCACGCT CTC
